# Supplementary material for: Enhancing east-west interface security in heterogeneous SDN via blockchain
Source: PeerJ Comput Sci. 2025 May 26;11:e2914. doi: 10.7717/peerj-cs.2914 (PMC12192836; doi:10.7717/peerj-cs.2914)
Supplement: Supplemental Information 1 [file peerj-cs-11-2914-s001.py]

from web3 import Web3
# Connect to Ganache
ganache_url= 'http://localhost:8545'
w3 = Web3(Web3.HTTPProvider(ganache_url))
# Create an account
acc = w3.eth.account.create()
# print the public and private key for acc respectively print(acc.address) # public key in hex fromate print(acc.key) #private key in hexbyte formate
# to convert private key to hex format
print(f'The private key is {w3.to_hex(acc.key)}')
# to encrypt the private key with a password Hamad
CipherKey = acc.encrypt('Hamad') 
print('\n Cipher key = ', CipherKey)
# to decrypt the cipher key
PlainKey = w3.eth.account.decrypt(CipherKey, 'Hamad')
# to convert the plain key to hex
print(f'\n PlainKey = {w3.to_hex(PlainKey)}')
