# Supplementary material for: Enhancing east-west interface security in heterogeneous SDN via blockchain
Source: PeerJ Comput Sci. 2025 May 26;11:e2914. doi: 10.7717/peerj-cs.2914 (PMC12192836; doi:10.7717/peerj-cs.2914)
Supplement: Supplemental Information 5 [file peerj-cs-11-2914-s005.py]

from web3 import Web3


# Connect to Ganache node
web3 = Web3(Web3.HTTPProvider('http://localhost:8545'))


# Check if connected
if not web3.isConnected():
    raise Exception("Failed to connect to the Ganache Ethereum node")


# Smart contract ABI and address
contract_abi = [
    {
        "inputs": [],
        "stateMutability": "nonpayable",
        "type": "constructor"
    },
    {
        "anonymous": False,
        "inputs": [
            {
                "indexed": True,
                "internalType": "address",
                "name": "controller",
                "type": "address"
            }
        ],
        "name": "ControllerRegistered",
        "type": "event"
    },
    {
        "anonymous": False,
        "inputs": [
            {
                "indexed": True,
                "internalType": "address",
                "name": "controller",
                "type": "address"
            }
        ],
        "name": "ControllerDeleted",
        "type": "event"
    },
    {
        "anonymous": False,
        "inputs": [
            {
                "indexed": True,
                "internalType": "address",
                "name": "sender",
                "type": "address"
            },
            {
                "indexed": False,
                "internalType": "string",
                "name": "message",
                "type": "string"
            }
        ],
        "name": "MessageSent",
        "type": "event"
    },
    {
        "anonymous": False,
        "inputs": [
            {
                "indexed": True,
                "internalType": "address",
                "name": "controller",
                "type": "address"
            }
        ],
        "name": "Blacklisted",
        "type": "event"
    },
    {
        "inputs": [
            {
                "internalType": "address",
                "name": "id",
                "type": "address"
            }
        ],
        "name": "registerController",
        "outputs": [],
        "stateMutability": "nonpayable",
        "type": "function"
    },
    {
        "inputs": [
            {
                "internalType": "address",
                "name": "controller",
                "type": "address"
            }
        ],
        "name": "removeSpecificController",
        "outputs": [],
        "stateMutability": "nonpayable",
        "type": "function"
    },
    {
        "inputs": [
            {
                "internalType": "string",
                "name": "message",
                "type": "string"
            }
        ],
        "name": "sendMessage",
        "outputs": [],
        "stateMutability": "nonpayable",
        "type": "function"
    },
    {
        "inputs": [
            {
                "internalType": "address",
                "name": "controller",
                "type": "address"
            }
        ],
        "name": "blacklistController",
        "outputs": [],
        "stateMutability": "nonpayable",
        "type": "function"
    }
]


contract_address = '0xC03226fEBD45ca82BAfEC6Ca72F863f5158f395a'


# Create the contract instance
contract = web3.eth.contract(address=contract_address, abi=contract_abi)


# Function to register a new controller
def register_controller(controller_address, admin_private_key):
    nonce = web3.eth.getTransactionCount(web3.eth.defaultAccount)
    txn = contract.functions.registerController(controller_address).buildTransaction({
        'chainId': 1,
        'gas': 2000000,
        'gasPrice': web3.toWei('50', 'gwei'),
        'nonce': nonce,
    })
    signed_txn = web3.eth.account.signTransaction(txn, private_key=admin_private_key)
    tx_hash = web3.eth.sendRawTransaction(signed_txn.rawTransaction)
    return web3.toHex(tx_hash)


# Function to remove a specific controller
def remove_controller(controller_address, admin_private_key):
    nonce = web3.eth.getTransactionCount(web3.eth.defaultAccount)
    txn = contract.functions.removeSpecificController(controller_address).buildTransaction({
        'chainId': 1,
        'gas': 2000000,
        'gasPrice': web3.toWei('50', 'gwei'),
        'nonce': nonce,
    })
    signed_txn = web3.eth.account.signTransaction(txn, private_key=admin_private_key)
    tx_hash = web3.eth.sendRawTransaction(signed_txn.rawTransaction)
    return web3.toHex(tx_hash)


# Function to send a message
def send_message(message, controller_private_key):
    nonce = web3.eth.getTransactionCount(web3.eth.defaultAccount)
    txn = contract.functions.sendMessage(message).buildTransaction({
        'chainId': 1,
        'gas': 2000000,
        'gasPrice': web3.toWei('50', 'gwei'),
        'nonce': nonce,
    })
    signed_txn = web3.eth.account.signTransaction(txn, private_key=controller_private_key)
    tx_hash = web3.eth.sendRawTransaction(signed_txn.rawTransaction)
    return web3.toHex(tx_hash)


# Function to blacklist a controller
def blacklist_controller(controller_address, admin_private_key):
    nonce = web3.eth.getTransactionCount(web3.eth.defaultAccount)
    txn = contract.functions.blacklistController(controller_address).buildTransaction({
        'chainId': 1,
        'gas': 2000000,
        'gasPrice': web3.toWei('50', 'gwei'),
        'nonce': nonce,
    })
    signed_txn = web3.eth.account.signTransaction(txn, private_key=admin_private_key)
    tx_hash = web3.eth.sendRawTransaction(signed_txn.rawTransaction)
    return web3.toHex(tx_hash)


# Register a new controller
tx_hash = register_controller(controller_address, admin_private_key)
print(f'Register Controller Transaction Hash: {tx_hash}')


# Remove a specific controller
tx_hash = remove_controller(controller_address, admin_private_key)
print(f'Remove Controller Transaction Hash: {tx_hash}')


# Send a message
tx_hash = send_message(message, controller_private_key)
print(f'Send Message Transaction Hash: {tx_hash}')


# Blacklist a controller
tx_hash = blacklist_controller(controller_address, admin_private_key)
print(f'Blacklist Controller Transaction Hash: {tx_hash}')
